# Supplementary material for: The role of E26 transformation-specific variant transcription factor 5 in colorectal cancer cell proliferation and cell cycle progression
Source: Cell Death Dis. 2021 Apr 30;12(5):427. doi: 10.1038/s41419-021-03717-5 (PMC8087822; doi:10.1038/s41419-021-03717-5)
Supplement: Supplementary file 3 — Table S1 [file 41419_2021_3717_MOESM3_ESM.xlsx]

## Sheet: Sheet1
ETV5	P21	serial number	gender(1=male/2=female)	age(years)	status(0=survival/1=die)	OS(months)	status(0=survival/1=die)	DFS(months)	T	N	M	stage
1	0	2	2	79	0	60	0	60	3	0	0	II
1	0	3	1	52	0	60	0	60	4	1	0	III
1	0	4	1	69	0	60	0	60	3	0	0	II
1	0	6	1	41	0	60	0	60	2	1	0	III
1	0	7	1	65	0	60	0	60	3	0	0	II
1	0	17	2	62	0	60	0	60	2	0	0	I
1	0	18	2	66	0	60	0	60	4	1	0	III
1	0	19	2	51	0	60	0	60	tis	0	0	tis
1	0	22	2	65	1	15	1	7	4	1	0	III
1	0	23	2	47	1	8	1	8	4	1	0	III
1	0	24	1	61	0	60	0	60	4	1	0	III
1	0	25	1	78	1	15	1	9	4	0	0	II
1	0	26	1	57	1	10	1	10	4	0	0	II
1	0	35	1	57	0	60	0	60	3	0	0	II
1	0	38	1	61	1	29	1	26	2	1	0	III
1	0	39	1	66	0	60	0	60	1	0	0	I
1	0	42	2	75	0	60	0	60	tis	0	0	tis
1	0	46	1	58	1	37	1	23	2	0	0	I
1	0	55	2	55	0	60	0	60	3	0	0	II
1	0	61	1	58	0	60	0	60	0	0	0	0
1	0	69	1	48	0	60	0	60	4	2	0	III
1	0	71	2	68	0	60	0	60	3	0	0	II
1	0	74	1	67	1	10	1	5	4	1	0	III
1	0	75	2	57	0	60	0	60	0	0	0	0
1	0	77	1	77	1	15	1	7	3	0	0	II
1	0	79	2	67	1	16	1	7	4	0	0	II
1	0	87	1	77	1	45	1	41	3	1	0	III
1	0	88	1	67	1	20	1	14	4	1	0	III
1	0	90	2	71	0	60	0	60	2	0	0	I
1	0	91	2	69	0	60	0	60	2	0	0	I
1	0	93	2	50	1	17	1	15	4	1	0	III
1	0	94	2	66	1	14	1	14	4	1	0	III
1	0	95	1	60	0	60	0	60	3	0	0	II
1	0	97	2	56	1	19	1	15	4	1	0	III
1	0	99	1	61	0	60	0	60	3	1	0	III
1	0	100	2	84	0	60	0	60	4	0	0	II
1	1	1	2	57	0	60	0	60	0	0	0	0
1	1	8	1	65	0	60	0	60	4	2	0	III
1	1	9	1	65	0	60	0	60	3	0	0	II
1	1	14	1	61	0	60	1	15	4	0	0	II
1	1	15	2	73	0	60	0	60	3	2	0	III
1	1	20	1	55	1	54	1	40	4	0	0	III
1	1	28	1	30	0	60	0	60	4	1	0	III
1	1	31	1	63	1	15	1	3	tis	0	0	tis
1	1	32	1	58	0	60	0	60	4	1	0	III
0	1	33	2	69	0	60	0	60	4	2	0	III
1	1	40	1	60	0	60	0	60	2	2	0	III
1	1	47	1	42	0	60	0	60	4	2	0	III
1	1	51	2	61	0	60	0	60	tis	0	0	tis
1	1	53	2	58	1	15	1	7	4	2	1	IV
1	1	54	1	58	1	10	1	7	4	2	0	III
1	1	56	2	61	0	60	0	60	4	0	0	II
1	1	57	1	81	0	60	0	60	4	0	0	II
1	1	58	2	65	0	60	0	60	2	1	0	III
1	1	60	2	53	0	60	0	60	1	0	0	I
1	1	64	1	74	1	7	1	4	tis	0	0	tis
1	1	66	1	67	1	12	1	5	4	2	0	III
1	1	70	2	80	0	60	0	60	3	1	0	III
1	1	72	1	68	0	60	0	60	3	0	0	II
1	1	80	1	50	0	60	0	60	4	2	0	III
0	1	81	2	72	0	60	0	60	tis	0	0	tis
1	1	82	1	61	0	60	0	60	3	2	0	III
1	1	85	1	65	0	60	0	60	4	2	0	III
1	1	89	1	59	1	12	1	6	4	2	0	III
1	1	92	1	25	1	40	1	32	3	1	0	III
1	1	96	2	59	0	60	0	60	3	0	0	II
1	1	98	1	76	0	60	0	60	3	0	0	II
0	1	10	1	73	0	60	0	60	2	0	0	I
0	1	11	2	75	0	60	0	60	4	0	0	II
0	1	12	1	60	0	60	0	60	3	1	0	III
0	1	13	2	66	0	60	0	60	3	0	0	II
0	1	16	1	58	0	60	0	60	tis	0	0	tis
0	1	29	1	72	0	60	0	60	2	2	0	III
0	1	30	2	54	0	60	0	60	3	0	0	II
0	1	36	2	74	0	60	0	60	2	0	0	I
0	1	44	2	69	0	60	0	60	1	0	0	I
0	1	45	1	70	1	3	1	3	tis	0	0	tis
0	1	48	2	42	0	60	0	60	tis	0	0	tis
0	1	49	2	61	0	60	1	48	4	2	0	III
0	1	62	1	60	0	60	0	60	1	0	0	I
0	1	63	1	61	0	60	0	60	4	2	0	III
0	1	65	2	57	1	30	1	10	4	2	0	III
0	1	67	1	40	0	60	0	60	2	0	0	I
0	1	68	2	69	0	60	0	60	1	0	0	I
0	1	76	1	64	0	60	1	40	4	0	0	II
0	1	78	1	40	0	60	0	60	3	0	0	II
0	1	83	1	78	0	60	0	60	3	0	0	II
0	1	84	2	77	0	60	1	8	2	0	0	I
0	1	86	2	79	0	60	0	60	3	0	0	II
0	1	101	1	64	0	60	0	60	tis	0	0	tis
0	1	102	2	66	0	60	0	60	4	1	0	III
0	0	21	2	67	0	60	0	60	0	0	0	0
0	0	27	2	51	0	60	0	60	2	0	0	I
0	0	37	2	73	0	60	0	60	3	0	0	II
0	0	43	1	73	1	50	1	50	1	1	0	II
0	0	73	2	57	0	60	0	60	4	0	0	II
0	0	5	2	51	0	60	0	60	1	0	0	I
0	0	34	2	61	0	60	0	60	2	0	0	II
0	0	52	1	61	0	60	0	60	4	0	0	II
0	0	50	1	80	0	60	0	60	tis	0	0	tis
0	1	41	1	64	0	60	0	60	2	1	0	III
0	1	59	2	64	0	60	0	60	0	0	0	0
