# Supplementary material for: The role of E26 transformation-specific variant transcription factor 5 in colorectal cancer cell proliferation and cell cycle progression
Source: Cell Death Dis. 2021 Apr 30;12(5):427. doi: 10.1038/s41419-021-03717-5 (PMC8087822; doi:10.1038/s41419-021-03717-5)
Supplement: Supplementary file 4 — Table S2 [file 41419_2021_3717_MOESM4_ESM.xlsx]

## Sheet: Sheet1
Name	Sequence ( 5' → 3' )
ETV5-shRNA1	GGA-UCU-CAG-UCA-ACU-UCA-ATT
ETV5-shRNA2	GCA-AAU-GUC-AGA-ACC-UAU-UTT
ETV5-shRNA3	GGC-AAA-UGU-CAG-AAC-CUA-UTT
