# Supplementary material for: The role of E26 transformation-specific variant transcription factor 5 in colorectal cancer cell proliferation and cell cycle progression
Source: Cell Death Dis. 2021 Apr 30;12(5):427. doi: 10.1038/s41419-021-03717-5 (PMC8087822; doi:10.1038/s41419-021-03717-5)
Supplement: Supplementary file 5 — Table S3 [file 41419_2021_3717_MOESM5_ESM.xlsx]

## Sheet: Sheet1
Name		Sequence
hCDKN1A si-1 sense	( 5' → 3' )	CGCUCUACAUCUUCUGCCUUATT
hCDKN1A si-1 antisense		UAAGGCAGAAGAUGUAGAGCGTT
hCDKN1A si-2 sense	( 5' → 3' )	GACACCACUGGAGGGUGACUUTT
hCDKN1A si-2 antisense		AAGUCACCCUCCAGUGGUGUCTT
hCDKN1A si-3 sense	( 5' → 3' )	GACAGAUUUCUACCACUCCAATT
hCDKN1A si-3 antisense		UUGGAGUGGUAGAAAUCUGUCTT
NC CDKN1A sense	( 5' → 3' )	UUUGUACUACACAAAAGUACUG
NC CDKN1A antisense		CAGUACUUUUGUGUAGUACAAA
