# Supplementary material for: The role of E26 transformation-specific variant transcription factor 5 in colorectal cancer cell proliferation and cell cycle progression
Source: Cell Death Dis. 2021 Apr 30;12(5):427. doi: 10.1038/s41419-021-03717-5 (PMC8087822; doi:10.1038/s41419-021-03717-5)
Supplement: Supplementary file 6 — Table S4 [file 41419_2021_3717_MOESM6_ESM.xlsx]

## Sheet: Sheet1
predicted binding sequence(5'-3')	CDKN1A（homo）/P21	sequence 5' to 3'	mutations
	primer-A pair1-F	GCCTGTGTGAAGGTGAAT
GCACTTCCTCT	primer-A pair1-R	CTGAAGAAGGAGGATGTGAG	AATAGAAAAAA
	primer-B pair1-F	AGACGGAGTCTCACTCTGTC
CAACCTCCGCC	primer-B pair1-R	GTAGTCCCAGGTATTCAGGTG	AATAGAAAAAA
	primer-C pair1-F	GATGTTGTTAGAGCCAGGAA
ACAGGAAGACC	primer-C pair1-R	ATGACCTTCGGGTTAAATGT	ATTAGAAAAAA
non ETV5 binding region A	pair-F	CAGGACCCGGAATATTAGTAAT
	pair-R	ACCGTACCCTCTTAACAGTAAA
non ETV5 binding region B	pair-F	GCTAGGAACATGAGCAAACT
	pair-R	TTGAGACAAAGTCAGCAGTG
